# Supplementary material for: Highly Efficient Reduction of Cr (VI) with C4H6O6
Source: Molecules. 2024 Nov 19;29(22):5459. doi: 10.3390/molecules29225459 (PMC11597112; doi:10.3390/molecules29225459)
Supplement: Supplementary file 1 [file molecules-29-05459-s001.zip]

Archive with 1 entries (1 files):
- molecules-3254024 - supplementary materials.pdf
